# Supplementary material for: Identification of eccDNA in Extracellular Vesicles Derived from Human Dermal Fibroblasts Through Nanopore Sequencing
Source: Int J Mol Sci. 2025 Apr 27;26(9):4144. doi: 10.3390/ijms26094144 (PMC12071958; doi:10.3390/ijms26094144)
Supplement: Supplementary file 1 [file ijms-26-04144-s001.zip]

Archive with 4 entries (4 files):
- Supplementary Document S1. Simonassi-Paiva et al. Re-submission. 16.04.25.xlsx
- Supplementary Figure S1. Simonassi-Paiva et al. Re-submission. 16.04.25.pdf
- Supplementary Figure S2. Simonassi-Paiva et al. Re-submission. 16.04.25.pdf
- Supplementary Table S1. Simonassi-Paiva et al. Re-submission. 16.04.25.pdf
